# Supplementary material for: The Emotion Regulation Questionnaire: Psychometric Properties and Prediction of Posttraumatic Consequences during the COVID-19 Pandemic in Chilean Adults
Source: Int J Environ Res Public Health. 2023 Feb 16;20(4):3452. doi: 10.3390/ijerph20043452 (PMC9967314; doi:10.3390/ijerph20043452)
Supplement: Supplementary file 1 [file ijerph-20-03452-s001.zip]

Archive with 1 entries (1 files):
- ijerph-2165214-supplementary.pdf
